# Supplementary material for: Comparative and Phylogenetic Analysis of Complete Chloroplast Genomes in Eragrostideae (Chloridoideae, Poaceae)
Source: Plants (Basel). 2021 Jan 6;10(1):109. doi: 10.3390/plants10010109 (PMC7825611; doi:10.3390/plants10010109)
Supplement: Supplementary file 1 [file plants-10-00109-s001.zip]

Archive with 11 entries (11 files):
- Figure S1-1.tif
- Figure S1-2.tif
- Figure S1-3.tif
- Figure S1-4.tif
- Figure S2.tif
- Figure S3.tif
- Figure S4.tif
- Figure S5.tif
- Figure S6.tif
- Figure S7.tif
- Table S1-S2.xlsx
