# Supplementary material for: Comparative and Phylogenetic Analysis of Complete Chloroplast Genomes in Eragrostideae (Chloridoideae, Poaceae)
Source: Plants (Basel). 2021 Jan 6;10(1):109. doi: 10.3390/plants10010109 (PMC7825611; doi:10.3390/plants10010109)
Supplement: Supplementary file 1 [file plants-10-00109-s001.zip › Table S1-S2.xlsx]

## Sheet: S1 types of codons
			E. atrovirens	E. autumnalis	E. brownii	E. cilianensis	E. ferruginea	E. fractus	E. japonica	E. minor	E. nigra	E. pilosa	E. setifolia	E. tef	E. tenella	E. tenellula	E. unioloides	H. harpachnoides	En. caerulescens	En. desvauxii	En. oblongus	U. paniculata
Phenylalanine	Phe	F	2	2	2	2	2	2	2	2	2	2	2	2	2	2	2	2	2	2	2	2
Leucine	Leu	L	6	6	6	6	6	6	6	6	6	6	6	6	6	6	6	6	6	6	6	6
Isoleucine	Ile	I	3	3	3	3	3	3	3	3	3	3	3	3	3	3	3	3	3	3	3	3
Methionine	Met	M	1	1	1	1	1	1	1	1	1	1	1	1	1	1	1	1	1	1	1	1
Valine	Val	V	4	4	4	4	4	4	4	4	4	4	4	4	4	4	4	4	4	4	4	4
Serine	Ser	S	6	6	6	6	6	6	6	6	6	6	6	6	6	6	6	6	6	6	6	6
Proline	Pro	P	4	4	4	4	4	4	4	4	4	4	4	4	4	4	4	4	4	4	4	4
Threonine	Thr	T	4	4	4	4	4	4	4	4	4	4	4	4	4	4	4	4	4	4	4	4
Alanine	Ala	A	4	4	4	4	4	4	4	4	4	4	4	4	4	4	4	4	4	4	4	4
Tyrosine	Tyr	Y	2	2	2	2	2	2	2	2	2	2	2	2	2	2	2	2	2	2	2	2
Histidine	His	H	2	2	2	2	2	2	2	2	2	2	2	2	2	2	2	2	2	2	2	2
Glutamine	Gln	Q	2	2	2	2	2	2	2	2	2	2	2	2	2	2	2	2	2	2	2	2
Asparagine	Asn	N	2	2	2	2	2	2	2	2	2	2	2	2	2	2	2	2	2	2	2	2
Lysine	lys	K	2	2	2	2	2	2	2	2	2	2	2	2	2	2	2	2	2	2	2	2
Aspartic acid	Asp	D	2	2	2	2	2	2	2	2	2	2	2	2	2	2	2	2	2	2	2	2
Glutamic acid	Glu	E	2	2	2	2	2	2	2	2	2	2	2	2	2	2	2	2	2	2	2	2
Cysteine	Cys	C	2	2	2	2	2	2	2	2	2	2	2	2	2	2	2	2	2	2	2	2
Tryptophan	Trp	W	1	1	1	1	1	1	1	1	1	1	1	1	1	1	1	1	1	1	1	1
Arginine	Arg	R	6	6	6	6	6	6	6	6	6	6	6	6	6	6	6	6	6	6	6	6
Glycine	Gly	G	4	4	4	4	4	4	4	4	4	4	4	4	4	4	4	4	4	4	4	4
End	*	*	3	3	3	3	3	3	3	3	3	3	3	3	3	3	3	3	3	3	3	3

## Sheet: S2 codon usage condition
		E. atrovirens		E. autumnalis		E. brownii		E. cilianensis		E. ferruginea		E. fractus		E. japonica		E. minor		E. nigra		E. pilosa		E. setifolia		E. tef		E. tenella		E. tenellula		E. unioloides		H. harpachnoides		En. caerulescens		En. desvauxii		En. oblongus		U. paniculata
Amino Acid	Codon	Count	RSCU	Count	RSCU	Count	RSCU	Count	RSCU	Count	RSCU	Count	RSCU	Count	RSCU	Count	RSCU	Count	RSCU	Count	RSCU	Count	RSCU	Count	RSCU	Count	RSCU	Count	RSCU	Count	RSCU	Count	RSCU	Count	RSCU	Count	RSCU	Count	RSCU	Count	RSCU
Phe	UUU(F)	640	1.32	643	1.32	640	1.32	649	1.32	646	1.33	643	1.32	637	1.33	646	1.32	647	1.32	650	1.32	634	1.32	642	1.32	647	1.33	643	1.33	640	1.32	642	1.32	639	1.31	639	1.32	633	1.32	642	1.32
	UUC(F)	333	0.68	333	0.68	332	0.68	331	0.68	322	0.67	330	0.68	319	0.67	330	0.68	330	0.68	332	0.68	330	0.68	328	0.68	327	0.67	326	0.67	332	0.68	328	0.68	333	0.69	327	0.68	326	0.68	328	0.68
sum		973	2	976	2	972	2	980	2	968	2	973	2	956	2	976	2	977	2	982	2	964	2	970	2	974	2	969	2	972	2	970	2	972	2	966	2	959	2	970	2
Leu	UUA(L)	627	2.03	632	2.04	632	2.04	629	2.03	632	2.05	629	2.03	623	2.04	627	2.03	630	2.03	632	2.04	624	2.01	629	2.03	631	2.04	624	2.03	632	2.04	631	2.04	637	2.05	637	2.04	630	2.04	618	2.01
	UUG(L)	339	1.1	336	1.08	335	1.08	339	1.1	339	1.1	343	1.11	337	1.1	340	1.1	339	1.09	337	1.09	342	1.1	338	1.09	338	1.1	337	1.1	335	1.08	340	1.1	342	1.1	345	1.11	343	1.11	341	1.11
	CUU(L)	420	1.36	416	1.34	419	1.35	417	1.35	407	1.32	418	1.35	409	1.34	416	1.35	416	1.34	417	1.35	422	1.36	421	1.36	417	1.35	413	1.34	419	1.35	416	1.34	422	1.36	427	1.37	418	1.35	410	1.33
	CUC(L)	108	0.35	112	0.36	109	0.35	113	0.37	114	0.37	111	0.36	111	0.36	113	0.37	115	0.37	114	0.37	114	0.37	116	0.37	108	0.35	110	0.36	109	0.35	113	0.37	113	0.36	112	0.36	114	0.37	115	0.37
	CUA(L)	272	0.88	273	0.88	271	0.88	267	0.86	263	0.85	271	0.87	264	0.86	268	0.87	270	0.87	265	0.86	266	0.86	265	0.86	266	0.86	265	0.86	271	0.88	263	0.85	258	0.83	258	0.83	255	0.82	267	0.87
	CUG(L)	90	0.29	92	0.3	90	0.29	90	0.29	91	0.3	88	0.28	92	0.3	91	0.29	90	0.29	91	0.29	91	0.29	90	0.29	92	0.3	94	0.31	90	0.29	93	0.3	95	0.31	91	0.29	96	0.31	97	0.31
sum		1856	6.01	1861	6	1856	5.99	1855	6	1846	5.99	1860	6	1836	6	1855	6.01	1860	5.99	1856	6	1859	5.99	1859	6	1852	6	1843	6	1856	5.99	1856	6	1867	6.01	1870	6	1856	6	1848	6
Ile	AUU(I)	731	1.54	725	1.53	728	1.53	726	1.53	717	1.52	729	1.53	719	1.53	723	1.52	723	1.52	728	1.53	719	1.52	725	1.53	725	1.53	722	1.53	728	1.53	730	1.53	720	1.52	715	1.51	722	1.53	711	1.51
	AUC(I)	255	0.54	256	0.54	257	0.54	252	0.53	256	0.54	259	0.54	256	0.54	259	0.54	258	0.54	252	0.53	260	0.55	255	0.54	261	0.55	256	0.54	257	0.54	253	0.53	263	0.55	264	0.56	258	0.55	263	0.56
	AUA(I)	441	0.93	445	0.94	442	0.93	447	0.94	442	0.94	438	0.92	438	0.93	445	0.94	448	0.94	447	0.94	441	0.93	443	0.93	440	0.93	442	0.93	442	0.93	445	0.93	442	0.93	445	0.94	435	0.92	440	0.93
sum		1427	3.01	1426	3.01	1427	3	1425	3	1415	3	1426	2.99	1413	3	1427	3	1429	3	1427	3	1420	3	1423	3	1426	3.01	1420	3	1427	3	1428	2.99	1425	3	1424	3.01	1415	3	1414	3
Met	AUG(M)	392	1	392	1	394	1	392	1	394	1	393	1	388	1	391	1	393	1	391	1	390	1	387	1	387	1	392	1	394	1	392	1	393	1	389	1	392	1	388	1
Val	GUU(V)	372	1.54	377	1.55	375	1.55	377	1.54	380	1.55	373	1.54	378	1.56	375	1.54	375	1.54	378	1.54	377	1.54	374	1.54	379	1.55	380	1.55	375	1.55	373	1.54	375	1.55	378	1.55	377	1.56	379	1.55
	GUC(V)	109	0.45	102	0.42	106	0.44	104	0.42	102	0.42	106	0.44	102	0.42	104	0.43	106	0.43	102	0.42	104	0.42	103	0.42	104	0.42	103	0.42	106	0.44	107	0.44	102	0.42	107	0.44	101	0.42	103	0.42
	GUA(V)	367	1.51	370	1.52	366	1.51	373	1.52	372	1.52	368	1.52	368	1.52	368	1.51	370	1.51	371	1.52	371	1.51	370	1.52	375	1.53	370	1.51	366	1.51	364	1.5	370	1.53	368	1.51	371	1.53	368	1.51
	GUG(V)	121	0.5	127	0.52	121	0.5	126	0.51	125	0.51	122	0.5	122	0.5	126	0.52	126	0.52	128	0.52	129	0.53	126	0.52	122	0.5	125	0.51	121	0.5	125	0.52	122	0.5	122	0.5	118	0.49	125	0.51
sum		969	4	976	4.01	968	4	980	3.99	979	4	969	4	970	4	973	4	977	4	979	4	981	4	973	4	980	4	978	3.99	968	4	969	4	969	4	975	4	967	4	975	3.99
Ser	UCU(S)	324	1.59	320	1.57	321	1.58	328	1.61	324	1.61	329	1.61	317	1.59	319	1.57	323	1.58	322	1.58	319	1.58	317	1.56	316	1.55	325	1.61	321	1.58	317	1.56	333	1.64	332	1.64	333	1.65	320	1.59
	UCC(S)	236	1.16	240	1.18	239	1.18	234	1.15	230	1.14	237	1.16	233	1.17	237	1.17	237	1.16	235	1.15	243	1.2	239	1.17	239	1.18	234	1.16	239	1.18	242	1.19	236	1.16	233	1.15	232	1.15	239	1.19
	UCA(S)	213	1.05	210	1.03	212	1.04	211	1.04	213	1.06	215	1.05	205	1.03	208	1.02	214	1.05	210	1.03	202	1	210	1.03	209	1.03	206	1.02	212	1.04	210	1.03	200	0.99	205	1.01	202	1	200	0.99
	UCG(S)	109	0.54	110	0.54	109	0.54	108	0.53	102	0.51	103	0.51	107	0.54	111	0.55	107	0.52	112	0.55	113	0.56	110	0.54	117	0.58	111	0.55	109	0.54	111	0.55	109	0.54	107	0.53	107	0.53	112	0.56
	AGU(S)	252	1.24	254	1.25	252	1.24	254	1.25	251	1.25	251	1.23	252	1.26	254	1.25	255	1.25	253	1.24	249	1.23	252	1.24	253	1.24	250	1.24	252	1.24	253	1.24	252	1.24	251	1.24	251	1.24	250	1.24
	AGC(S)	86	0.42	90	0.44	87	0.43	86	0.42	88	0.44	88	0.43	85	0.43	89	0.44	87	0.43	90	0.44	88	0.43	93	0.46	86	0.42	86	0.43	87	0.43	87	0.43	86	0.42	86	0.43	85	0.42	86	0.43
sum		1220	6	1224	6.01	1220	6.01	1221	6	1208	6.01	1223	5.99	1199	6.02	1218	6	1223	5.99	1222	5.99	1214	6	1221	6	1220	6	1212	6.01	1220	6.01	1220	6	1216	5.99	1214	6	1210	5.99	1207	6
Pro	CCU(P)	285	1.55	292	1.6	287	1.56	291	1.58	288	1.57	293	1.6	288	1.57	290	1.58	287	1.57	291	1.59	290	1.58	294	1.6	296	1.61	289	1.57	287	1.56	296	1.61	304	1.65	302	1.63	299	1.63	298	1.61
	CCC(P)	171	0.93	172	0.94	174	0.94	173	0.94	174	0.95	172	0.94	174	0.95	174	0.95	172	0.94	173	0.94	171	0.93	171	0.93	168	0.91	174	0.94	174	0.94	169	0.92	160	0.87	165	0.89	166	0.9	169	0.91
	CCA(P)	199	1.08	198	1.08	197	1.07	199	1.08	199	1.08	194	1.06	199	1.09	201	1.09	201	1.1	198	1.08	198	1.08	197	1.07	192	1.04	204	1.11	197	1.07	201	1.09	200	1.08	198	1.07	196	1.07	196	1.06
	CCG(P)	79	0.43	70	0.38	79	0.43	74	0.4	73	0.4	74	0.4	72	0.39	70	0.38	71	0.39	72	0.39	76	0.41	74	0.4	79	0.43	71	0.38	79	0.43	71	0.39	75	0.41	75	0.41	75	0.41	78	0.42
sum		734	3.99	732	4	737	4	737	4	734	4	733	4	733	4	735	4	731	4	734	4	735	4	736	4	735	3.99	738	4	737	4	737	4.01	739	4.01	740	4	736	4.01	741	4
Thr	ACU(T)	386	1.7	386	1.7	382	1.69	394	1.74	385	1.7	388	1.71	384	1.7	386	1.71	394	1.73	392	1.72	391	1.72	389	1.72	383	1.68	387	1.71	382	1.69	386	1.69	380	1.69	382	1.7	380	1.7	382	1.7
	ACC(T)	170	0.75	167	0.73	168	0.74	163	0.72	166	0.73	164	0.72	167	0.74	166	0.73	162	0.71	164	0.72	164	0.72	161	0.71	174	0.76	169	0.75	168	0.74	166	0.73	168	0.75	166	0.74	165	0.74	169	0.75
	ACA(T)	259	1.14	255	1.12	254	1.12	251	1.11	255	1.13	258	1.14	255	1.13	251	1.11	250	1.1	252	1.11	251	1.1	251	1.11	253	1.11	252	1.11	254	1.12	260	1.14	251	1.12	250	1.11	249	1.11	248	1.1
	ACG(T)	94	0.41	101	0.44	100	0.44	100	0.44	100	0.44	98	0.43	96	0.43	102	0.45	103	0.45	103	0.45	103	0.45	104	0.46	103	0.45	98	0.43	100	0.44	102	0.45	101	0.45	100	0.45	102	0.46	101	0.45
sum		909	4	909	3.99	904	3.99	908	4.01	906	4	908	4	902	4	905	4	909	3.99	911	4	909	3.99	905	4	913	4	906	4	904	3.99	914	4.01	900	4.01	898	4	896	4.01	900	4
Ala	GCU(A)	478	1.77	482	1.79	482	1.78	478	1.77	475	1.76	478	1.78	475	1.79	473	1.76	479	1.78	478	1.77	475	1.77	475	1.77	473	1.76	475	1.78	482	1.78	477	1.77	475	1.77	480	1.78	473	1.77	471	1.77
	GCC(A)	159	0.59	157	0.58	157	0.58	155	0.58	161	0.6	158	0.59	156	0.59	158	0.59	157	0.58	157	0.58	159	0.59	158	0.59	160	0.6	158	0.59	157	0.58	156	0.58	161	0.6	160	0.59	161	0.6	163	0.61
	GCA(A)	326	1.21	323	1.2	324	1.2	324	1.2	322	1.2	323	1.2	316	1.19	323	1.21	323	1.2	325	1.21	318	1.19	325	1.21	324	1.21	318	1.19	324	1.2	320	1.19	313	1.17	316	1.17	315	1.18	316	1.19
	GCG(A)	118	0.44	117	0.43	119	0.44	121	0.45	119	0.44	118	0.44	115	0.43	118	0.44	119	0.44	118	0.44	120	0.45	116	0.43	117	0.44	117	0.44	119	0.44	122	0.45	124	0.46	120	0.45	122	0.46	116	0.44
sum		1081	4.01	1079	4	1082	4	1078	4	1077	4	1077	4.01	1062	4	1072	4	1078	4	1078	4	1072	4	1074	4	1074	4.01	1068	4	1082	4	1075	3.99	1073	4	1076	3.99	1071	4.01	1066	4.01
Tyr	UAU(Y)	509	1.59	512	1.6	509	1.59	510	1.59	507	1.59	510	1.59	506	1.6	510	1.59	509	1.59	513	1.6	509	1.6	507	1.59	513	1.6	515	1.6	509	1.59	511	1.59	512	1.61	507	1.6	506	1.61	509	1.6
	UAC(Y)	130	0.41	129	0.4	133	0.41	132	0.41	129	0.41	131	0.41	125	0.4	130	0.41	132	0.41	128	0.4	129	0.4	129	0.41	129	0.4	127	0.4	133	0.41	130	0.41	123	0.39	125	0.4	122	0.39	127	0.4
sum		639	2	641	2	642	2	642	2	636	2	641	2	631	2	640	2	641	2	641	2	638	2	636	2	642	2	642	2	642	2	641	2	635	2	632	2	628	2	636	2
His	CAU(H)	295	1.46	294	1.46	296	1.46	295	1.46	288	1.44	296	1.47	290	1.46	297	1.47	296	1.47	294	1.46	295	1.46	293	1.45	298	1.47	293	1.46	297	1.46	294	1.47	298	1.47	298	1.47	298	1.47	292	1.46
	CAC(H)	110	0.54	108	0.54	109	0.54	108	0.54	113	0.56	108	0.53	107	0.54	107	0.53	108	0.53	110	0.54	109	0.54	110	0.55	108	0.53	109	0.54	109	0.54	106	0.53	108	0.53	108	0.53	107	0.53	109	0.54
sum		405	2	402	2	405	2	403	2	401	2	404	2	397	2	404	2	404	2	404	2	404	2	403	2	406	2	402	2	406	2	400	2	406	2	406	2	405	2	401	2
Gln	CAA(Q)	463	1.56	468	1.55	460	1.55	469	1.56	469	1.56	460	1.55	460	1.56	465	1.56	469	1.56	471	1.56	466	1.56	468	1.56	467	1.56	462	1.56	460	1.55	463	1.55	466	1.56	468	1.57	465	1.56	465	1.56
	CAG(Q)	132	0.44	136	0.45	135	0.45	133	0.44	132	0.44	133	0.45	128	0.44	132	0.44	134	0.44	132	0.44	130	0.44	131	0.44	133	0.44	131	0.44	135	0.45	135	0.45	130	0.44	127	0.43	131	0.44	130	0.44
sum		595	2	604	2	595	2	602	2	601	2	593	2	588	2	597	2	603	2	603	2	596	2	599	2	600	2	593	2	595	2	598	2	596	2	595	2	596	2	595	2
Asn	AAU(N)	516	1.5	517	1.5	514	1.51	513	1.49	511	1.5	515	1.51	507	1.49	514	1.5	514	1.49	516	1.5	513	1.5	513	1.5	515	1.5	514	1.49	513	1.5	512	1.49	512	1.5	511	1.5	511	1.5	512	1.51
	AAC(N)	171	0.5	172	0.5	169	0.49	174	0.51	172	0.5	169	0.49	173	0.51	171	0.5	175	0.51	172	0.5	172	0.5	171	0.5	173	0.5	174	0.51	169	0.5	175	0.51	169	0.5	170	0.5	169	0.5	166	0.49
sum		687	2	689	2	683	2	687	2	683	2	684	2	680	2	685	2	689	2	688	2	685	2	684	2	688	2	688	2	682	2	687	2	681	2	681	2	680	2	678	2
Lys	AAA(K)	636	1.48	638	1.49	638	1.48	640	1.48	637	1.49	639	1.49	631	1.49	633	1.49	643	1.49	643	1.49	628	1.48	636	1.49	634	1.49	634	1.49	638	1.48	639	1.49	632	1.48	624	1.47	631	1.49	629	1.48
	AAG(K)	223	0.52	219	0.51	222	0.52	223	0.52	218	0.51	218	0.51	216	0.51	218	0.51	220	0.51	219	0.51	222	0.52	219	0.51	218	0.51	217	0.51	222	0.52	218	0.51	220	0.52	224	0.53	217	0.51	221	0.52
sum		859	2	857	2	860	2	863	2	855	2	857	2	847	2	851	2	863	2	862	2	850	2	855	2	852	2	851	2	860	2	857	2	852	2	848	2	848	2	850	2
Asp	GAU(D)	506	1.56	505	1.56	506	1.56	506	1.56	510	1.56	502	1.55	502	1.56	505	1.56	505	1.55	507	1.56	502	1.56	504	1.56	497	1.55	498	1.55	506	1.56	502	1.55	507	1.57	503	1.56	502	1.56	497	1.54
	GAC(D)	141	0.44	144	0.44	143	0.44	144	0.44	143	0.44	145	0.45	143	0.44	144	0.44	145	0.45	143	0.44	143	0.44	144	0.44	145	0.45	146	0.45	143	0.44	147	0.45	140	0.43	141	0.44	141	0.44	149	0.46
sum		647	2	649	2	649	2	650	2	653	2	647	2	645	2	649	2	650	2	650	2	645	2	648	2	642	2	644	2	649	2	649	2	647	2	644	2	643	2	646	2
Glu	GAA(E)	689	1.48	692	1.49	691	1.49	689	1.48	685	1.48	687	1.48	684	1.48	689	1.49	687	1.48	692	1.49	688	1.48	689	1.49	693	1.49	685	1.48	691	1.49	691	1.49	686	1.49	692	1.49	685	1.49	681	1.47
	GAG(E)	239	0.52	238	0.51	237	0.51	240	0.52	240	0.52	240	0.52	239	0.52	238	0.51	240	0.52	236	0.51	242	0.52	238	0.51	235	0.51	239	0.52	237	0.51	235	0.51	237	0.51	235	0.51	237	0.51	247	0.53
sum		928	2	930	2	928	2	929	2	925	2	927	2	923	2	927	2	927	2	928	2	930	2	927	2	928	2	924	2	928	2	926	2	923	2	927	2	922	2	928	2
Cys	UGU(C)	138	1.47	141	1.51	140	1.49	141	1.51	146	1.5	137	1.47	140	1.5	140	1.5	141	1.5	140	1.5	140	1.5	138	1.48	138	1.48	143	1.51	140	1.49	141	1.5	143	1.52	142	1.5	140	1.51	139	1.49
	UGC(C)	50	0.53	46	0.49	48	0.51	46	0.49	49	0.5	49	0.53	47	0.5	47	0.5	47	0.5	47	0.5	47	0.5	48	0.52	48	0.52	47	0.49	48	0.51	47	0.5	45	0.48	47	0.5	46	0.49	48	0.51
sum		188	2	187	2	188	2	187	2	195	2	186	2	187	2	187	2	188	2	187	2	187	2	186	2	186	2	190	2	188	2	188	2	188	2	189	2	186	2	187	2
Trp	UGG(W)	312	1	314	1	313	1	314	1	314	1	313	1	315	1	314	1	313	1	313	1	313	1	314	1	314	1	315	1	313	1	315	1	315	1	315	1	314	1	313	1
Arg	CGU(R)	244	1.44	240	1.41	243	1.44	239	1.4	235	1.39	243	1.43	240	1.43	239	1.4	237	1.39	239	1.4	239	1.4	244	1.44	243	1.43	242	1.43	243	1.44	244	1.44	238	1.4	239	1.41	238	1.41	237	1.39
	CGC(R)	84	0.5	85	0.5	86	0.51	89	0.52	86	0.51	86	0.51	83	0.49	87	0.51	87	0.51	88	0.52	88	0.52	85	0.5	82	0.48	84	0.5	87	0.51	86	0.51	88	0.52	89	0.52	88	0.52	92	0.54
	CGA(R)	227	1.34	221	1.3	218	1.29	219	1.29	219	1.3	223	1.32	220	1.31	220	1.29	222	1.31	221	1.3	222	1.3	221	1.3	224	1.32	225	1.33	218	1.29	221	1.3	225	1.32	223	1.31	222	1.31	221	1.29
	CGG(R)	70	0.41	77	0.45	77	0.45	79	0.46	79	0.47	73	0.43	76	0.45	78	0.46	76	0.45	75	0.44	78	0.46	73	0.43	74	0.44	75	0.44	76	0.45	74	0.44	75	0.44	73	0.43	75	0.44	80	0.47
	AGA(R)	296	1.75	296	1.74	298	1.76	299	1.76	299	1.77	299	1.76	296	1.76	299	1.76	299	1.76	298	1.75	298	1.75	295	1.74	299	1.76	297	1.75	298	1.76	300	1.77	300	1.76	297	1.75	299	1.77	298	1.75
	AGG(R)	94	0.56	99	0.58	94	0.56	96	0.56	96	0.57	93	0.55	93	0.55	98	0.58	99	0.58	100	0.59	99	0.58	99	0.58	95	0.56	94	0.55	94	0.56	94	0.55	95	0.56	98	0.58	93	0.55	96	0.56
sum		1015	6	1018	5.98	1016	6.01	1021	5.99	1014	6.01	1017	6	1008	5.99	1021	6	1020	6	1021	6	1024	6.01	1017	5.99	1017	5.99	1017	6	1016	6.01	1019	6.01	1021	6	1019	6	1015	6	1024	6
Gly	GGU(G)	407	1.27	413	1.29	401	1.25	407	1.27	405	1.27	402	1.26	402	1.27	406	1.27	404	1.26	404	1.26	406	1.27	401	1.26	405	1.26	405	1.27	401	1.25	408	1.27	413	1.28	418	1.3	408	1.28	409	1.28
	GGC(G)	133	0.41	126	0.39	132	0.41	133	0.41	127	0.4	133	0.42	130	0.41	129	0.4	131	0.41	131	0.41	134	0.42	132	0.41	131	0.41	131	0.41	132	0.41	130	0.41	130	0.4	125	0.39	129	0.4	132	0.41
	GGA(G)	494	1.54	512	1.6	496	1.55	513	1.6	506	1.59	499	1.56	500	1.58	512	1.6	509	1.59	514	1.6	502	1.57	510	1.6	501	1.56	504	1.58	496	1.55	505	1.58	507	1.57	504	1.57	505	1.58	502	1.57
	GGG(G)	248	0.77	233	0.73	252	0.79	230	0.72	236	0.74	243	0.76	237	0.75	235	0.73	238	0.74	233	0.73	240	0.75	235	0.74	245	0.76	240	0.75	252	0.79	238	0.74	239	0.74	239	0.74	236	0.74	236	0.74
sum		1282	3.99	1284	4.01	1281	4	1283	4	1274	4	1277	4	1269	4.01	1282	4	1282	4	1282	4	1282	4.01	1278	4.01	1282	3.99	1280	4.01	1281	4	1281	4	1289	3.99	1286	4	1278	4	1279	4
Stop codon	UAA(*)	28	1.65	29	1.71	28	1.65	29	1.71	29	1.71	28	1.65	28	1.68	29	1.71	29	1.71	29	1.71	28	1.65	29	1.71	28	1.65	28	1.65	28	1.65	28	1.65	25	1.47	26	1.53	26	1.53	27	1.59
	UAG(*)	11	0.65	11	0.65	11	0.65	11	0.65	10	0.59	11	0.65	10	0.6	11	0.65	11	0.65	11	0.65	11	0.65	11	0.65	11	0.65	10	0.59	11	0.65	11	0.65	14	0.82	13	0.76	13	0.76	12	0.71
	UGA(*)	12	0.71	11	0.65	12	0.71	11	0.65	12	0.71	12	0.71	12	0.72	11	0.65	11	0.65	11	0.65	12	0.71	11	0.65	12	0.71	13	0.76	12	0.71	12	0.71	12	0.71	12	0.71	12	0.71	12	0.71
sum		51	3.01	51	3.01	51	3.01	51	3.01	51	3.01	51	3.01	50	3	51	3.01	51	3.01	51	3.01	51	3.01	51	3.01	51	3.01	51	3	51	3.01	51	3.01	51	3	51	3	51	3	51	3.01
